# Supplementary material for: Context and Mutation in Gymnosperm Chloroplast DNA
Source: Genes (Basel). 2023 Jul 22;14(7):1492. doi: 10.3390/genes14071492 (PMC10378972; doi:10.3390/genes14071492)
Supplement: Supplementary file 1 [file genes-14-01492-s001.zip]

Archive with 1 entries (1 files):
- genes-2496699-supplementary.pdf
